# Supplementary material for: Combustion and Heated Tobacco Cigarettes, but Not E-Cigarettes, Impair Aquaporin-Dependent H2O2 Permeability in ATII-Like Cells
Source: Cells. 2026 Jun 19;15(12):1112. doi: 10.3390/cells15121112 (PMC13297388; doi:10.3390/cells15121112)
Supplement: Supplementary file 1 [file cells-15-01112-s001.zip]

Archive with 1 entries (1 files):
- cells-4197376-supplementary.pdf
